# Supplementary material for: δ13C of terrestrial vegetation records Toarcian CO2 and climate gradients
Source: Sci Rep. 2020 Jan 10;10:117. doi: 10.1038/s41598-019-56710-6 (PMC6954244; doi:10.1038/s41598-019-56710-6)
Supplement: Supplementary file 2 — Supplementary Information2. [file 41598_2019_56710_MOESM2_ESM.xlsx]

## Sheet: Tabelle1
stage	amm. Zone	amm. Sub-zone	bed no. (Reolid et al., 2014)	lab ID Kiel	height (cm)	13Corg (permil)	13Cmic (permil)
			CE-14	K014343	1555	-22.962	2.06494
			CE-15	K014344	1485	-23.0861	1.70423
			CE-16	K014345	1405	-22.7452	1.99106
				K014346	1385	-22.3304	1.86839
			CE-17	K014347	1365	-22.5932	1.7854
				K014348	1345	-22.9005	1.82062
			CE-18	K014349	1305	-23.0875	1.85564
				K014350	1285	-23.0094	1.71576
			CE-19	K014351	1245	-23.2094	1.50182
				K014352	1205	-23.3593	1.52932
			CE-20	K014353	1165	-22.9394	1.65833
				K014354	1135	-23.7845	1.51719
			CE-21	K014355	1105	-23.2784	1.21346
				K014356	1075	-22.9824	1.42862
				K014357	1045	-22.4422	1.61506
				K014358	1005	-22.7765	1.68179
			CE-22	K014359	955	-22.9839	1.62335
				K014360	945	-22.6934	1.44843
			CE-23	K014361	925	-22.8766	1.64883
				K014362	905	-23.1131	1.38549
				K014363	885	-23.2658	1.35036
			CE-24	K014364	865	-23.75	1.41972
				K014365	835	-23.1711	1.54368
				K014366	815	-22.7994	1.57603
			CE-25	K014367	795	-23.2695	1.59382
				K014368	785	-22.4556	1.54145
				K014369	775	-22.5359	1.50485
				K014370	765	-22.6378	1.46299
				K014371	755	-23.3664	1.46299
				K014372	735	-23.3059	1.47674
				K014373	715	-23.0341	1.45733
				K014374	695	-23.0273	1.33802
			CE-26	K014375	685	-22.9872	1.48584
				K014376	675	-23.4675	1.33054
				K014377	665	-23.4619	1.27594
				K014378	645	-23.7708	1.32023
				K014379	635	-23.5077	1.28282
				K014380	625	-23.9261	1.22013
				K014381	615	-23.0691	1.24824
			CE-27	K014382	605	-23.729	1.2175
				K014383	585	-23.4403	1.11074
				K014384	575	-23.5002	1.22964
				K014385	565	-23.3965	1.1987
				K014386	555	-23.3697	1.17747
				K014387	545	-23.2936	1.25936
				K014388	535	-23.7974	1.20638
				K014389	525	-23.5416	1.19162
				K014390	515	-23.559	1.1162
				K014391	505	-23.7301	1.08717
				K014392	495	-24.2336	1.14278
				K014393	485	-24.0656	1.11071
				K014394	475	-24.2263	1.02811
				K014395	465	-23.7146	1.0618
				K014396	455	-23.7879	1.03136
				K014397	447	-23.7342	1.09793
				K014398	440	-23.2246	1.21828
				K014399	430	-23.7384	1.05531
			CE-28	K014400	420	-24.5597	1.19291
				K014401	400	-24.255	1.08392
				K014402	390	-23.9431	0.927845
				K014403	380	-24.3692	0.895574
			CE-29	K014404	370	-24.8986	0.704586
				K014405	360	-24.8294	0.705601
				K014406	350	-24.5191	0.667647
				K014407	340	-25.1403	0.597625
				K014408	332	-24.7646	0.522123
				K014409	327	-24.829	0.473412
				K014410	322	-25.0301	0.440735
				K014411	315	-25.5551	0.28892
				K014412	305	-25.4158	0.278163
				K014413	297	-25.074	0.25401
				K014414	292	-24.908	0.323017
				K014415	287	-24.4579	0.128173
				K014416	282	-24.0491	0.361377
				K014417	277	-24.5515	0.908767
				K014418	275	-23.6147	0.900648
				K014419	265	-24.3118	0.849907
			CE-30	K014420	255	-24.1029	0.836106
				K014421	245	-23.9219	0.775826
				K014422	235	-23.7897	0.790642
				K014423	227	-24.0272	0.75898
				K014424	222	-23.843	0.786177
				K014425	215	-24.1737	0.846863
				K014426	205	-24.6596	0.790845
				K014427	197	-24.1438	0.821493
				K014428	192	-24.4774	0.700121
				K014429	187	-24.6338	0.669068
				K014430	182	-24.5784	0.687538
				K014431	177	-24.5352	0.603308
				K014432	167	-24.5053	0.380015
				K014433	165	-24.3085	0.390619
				K014434	155	-24.5968	0.415906
				K014435	145	-24.3363	0.448126
				K014436	135	-24.8955	0.165891
				K014437	125	-24.1931	-0.130415
	?		CE-31	K014438	115	-24.186	-0.456699
				K014439	107	-23.6528	-1.06236
				K014440	102	-23.9591	0.56151
				K014441	95	-23.4346	0.831102
				K014442	85	-23.0959	0.770739
				K014443	75	-23.0238	0.821313
				K014444	67	-23.0527	0.641042
				K014445	62	-23.0769	0.714659
				K014446	57	-23.2256	0.71833
				K014447	52	-23.0331	0.758912
				K014448	45	-23.2318	0.829878
				K014449	35	-22.9724	0.821721
				K014450	27	-23.1721	0.764622
				K014451	22	-23.2071	0.655113
				K014452	15	-23.2955	0.669999
				K014453	5	-22.8293	0.9608
	polymorphum	mirabelle	CE-32	K014454	-3	-22.8633	1.25568
				K014455	-8	-23.0923	1.22978
				K014456	-12	-22.2561	1.28097
			CE-33	K014457	-45	-22.9703	1.13169
				K014458	-55	-23.4915	1.18675
				K014459	-65	-23.4185	1.3191
				K014460	-75	-23.0918	1.27403
			CE-34	K014461	-85	-22.8715	1.33868
				K014462	-95	-22.1073	1.37579
			CE-35	K014463	-105	-22.7223	1.35275
				K014464	-115	-22.6605	1.26016
				K014465	-125	-22.9209	1.12863
				K014466	-135	-22.9961	1.20021
				K014467	-145	-23.4727	1.31706
			CE-36	K014468	-157	-23.1036	1.29361
			CE-37	K014469	-170	-22.585	1.31319
				K014470	-180	-22.5328	1.14352
				K014471	-190	-23.3543	0.990165
				K014472	-200	-23.6322	0.964878
				K014473	-210	-23.3666	1.08867
Pliensbachian	emaciatum	elisa	CE-38	K014474	-222	-22.8068	1.21597
			CE-39	K014475	-245	-23.3018	1.16153
				K014476	-255	-22.7696	1.06742
				K014477	-265	-23.2452	1.25806
			CE-40	K014478	-280	-22.5357	1.32282
			CE-41	K014479	-325	-22.959	1.22912
				K014480	-335	-23.3872	1.30077
			CE-42	K014481	-375	-23.6708	1.34913
			CE-43	K014482	-420	-23.7331	1.0996
			CE-44	K014483	-490	-22.9775	1.2105
			CE-45	K014484	-510	-23.2287	1.09616
				K014485	-540	-23.0084	1.1162
			CE-46	K014486	-570	-23.2194	1.33456
			CE-47	K014487	-600	-23.2956	1.33335
				K014488	-680	-22.8499	1.45073
			CE-48	K014489	-730	-23.485	1.4224
				K014490	-750	-23.2987	1.41653
			CE-49	K014491	-770	-22.8725	1.44709
				K014492	-785	-22.6886	1.43697
			CE-50	K014493	-800	-23.1634	1.43818
			CE-51	K014494	-815	-23.2266	1.38961
				K014495	-830	-23.3399	1.21637
