# Supplementary material for: δ13C of terrestrial vegetation records Toarcian CO2 and climate gradients
Source: Sci Rep. 2020 Jan 10;10:117. doi: 10.1038/s41598-019-56710-6 (PMC6954244; doi:10.1038/s41598-019-56710-6)
Supplement: Supplementary file 3 — Supplementary Information3. [file 41598_2019_56710_MOESM3_ESM.xlsx]

## Sheet: Tabelle1
lab ID Kiel	height (cm)		nC27	nC27	nC27	nC27 average		nC29	nC29	nC29	nC29 average		nC31	nC31	nC31	nC31 average		nC33	nC33	nC33	nC33 average
K014349	1305		-25.38			-25.38		-24.45			-24.45		-24.26			-24.26		-24.32			-24.32
K014351	1245		-25.68			-25.68		-25.23			-25.23		-25.48			-25.48		-24.47			-24.47
K014353	1165		-24.7323			-24.7323		-24.56			-24.56		-24.74			-24.74		-24.4569			-24.4569
K014357	1045		-25.4			-25.4		-25.3			-25.3		-25.1			-25.1		-25.1			-25.1
K014363	885		-25.03			-25.03		-24.77			-24.77		-25.54			-25.54		-25.03			-25.03
K014370	765		-24.9			-24.9		-24.42			-24.42		-25.24			-25.24		-24.92			-24.92
K014376	675		-25.4997	-26.0267		-25.7632		-24.5846	-25.032		-24.8083		-24.5934	-24.7787		-24.686		-24.5924	-24.5002		-24.5463
K014382	605		-26.0711	-25.9299		-26.0005		-25.236	-25.4026		-25.3193		-25.9228	-26.2794		-26.1011		-25.4351	-25.1801		-25.3076
K014394	475		-26.42			-26.42		-25.94			-25.94		-25.66			-25.66		-25.5876			-25.5876
K014400	420		-25.2044			-25.2044		-24.7345			-24.7345		-25.08			-25.08		-24.8568			-24.8568
K014408	332		-27.9122	-27.2232	-27.5729	-27.5694		-26.9883	-27.4419	-27.7602	-27.3968		-26.5157	-26.4682	-27.7166	-26.9002		-26.1984	-26.6594	-27.1799	-26.6792
K014418	275		-25.6422	-26.1364	-25.8854	-25.888		-25.4527	-25.8635	-26.1173	-25.8112		-25.27	-26.3075	-26.433	-26.0035		-25.3	-25.7535	-26.3002	-25.7845
K014427	197		-25.6551			-25.6551		-25.8243			-25.8243		-26.0735			-26.0735		-25.7296			-25.7296
K014435	145		-27.0834	-27.0825		-27.0829		-26.276	-26.6991		-26.4876		-26.4362	-26.5361		-26.4861		-26.1072	-26.1285		-26.1179
K014443	75		-25.1152			-25.1152		-25			-25		-25.4592			-25.4592		-25.0858			-25.0858
K014448	45		-24.6	-24.2	-24.3	-24.3667		-24.2866	-24	-24.2	-24.1622		-25	-24.6	-24.8	-24.8		-24.3004	-24	-24.1	-24.1335
K014453	5		-24.4751	-24.9	-24.7	-24.6917		-24.5763	-24.7	-24.8	-24.6921		-24.6885	-25.1	-24.9	-24.8962		-24.6499	-24.6	-24.8	-24.6833
K014464	-115		-24.3585	-24.4333	-24.2731	-24.355		-24.0237	-23.852	-23.5541	-23.8099		-24.1839	-24.5022	-24.0121	-24.2327		-24.4333	-24.4973	-24.1751	-24.3686
K014470	-180		-24.9304			-24.9304		-24.2801			-24.2801		-24.7593			-24.7593		-24.6167			-24.6167
K014476	-255		-24.96			-24.96		-24.1			-24.1		-25.21			-25.21		-24.58			-24.58
K014482	-420		-24.5109	-24.9767		-24.7438		-24.0286	-24.2887		-24.1586		-23.7695	-24.8311		-24.3003		-24.475	-24.4129		-24.4439
K014485	-540		-24.66			-24.66		-24.5506			-24.5506		-25.03			-25.03		-24.3834			-24.3834
K014487	-600		-25.013			-25.013		-24.8983			-24.8983		-25.1876			-25.1876		-25.4478			-25.4478
K014491	-770		-25.4376	-24.9854		-25.2115		-24.3876	-24.1198		-24.2537		-24.3741	-24.3188		-24.3464		-24.3964	-24.6302		-24.5133
K014495	-830		-25.54			-25.54		-24.53			-24.53		-24.74			-24.74		-24.89			-24.89
