# Supplementary material for: δ13C of terrestrial vegetation records Toarcian CO2 and climate gradients
Source: Sci Rep. 2020 Jan 10;10:117. doi: 10.1038/s41598-019-56710-6 (PMC6954244; doi:10.1038/s41598-019-56710-6)
Supplement: Supplementary file 4 — Supplementary Information4. [file 41598_2019_56710_MOESM4_ESM.xlsx]

## Sheet: data
no.	location	reference	13C_carb init	13C_carb_CIE	mag. 13Ccarb	comment
1	Talghemt (High Atlas, Morocco	Boulila et al., 2019	-0.3	-1.5	-1.2	TOC-lean, no evidence for OM related carbonate diagenesis
2	Composite High Atlas (Morocco)	Bodin et al., 2016	3	-0.5	-3.5	carbonate diagensis likly
3	Amellago	Bodin et al., 2010, 2016	0.7	-1.6	-2.3	TOC-lean, no evidence for OM related carbonate diagenesis
4	Foum Tillicht	Bodin et al., 2016	0	-1.5	-1.5	TOC-lean, no evidence for OM related carbonate diagenesis
5	Ratnek El Kahla (Algeria)	Reolid et al., 2012	-1.1	-2.8	-1.7	TOC-lean, no evidence for OM related carbonate diagenesis
6	Peniche	Hesselbo et al., 2007	2.2	-0.2	-2.4	TOC-lean, no evidence for OM related carbonate diagenesis
7	Rabacal	Reolid et al., 2019	1.7	0	-1.7	TOC-lean, no evidence for OM related carbonate diagenesis
8	Valdorbia	Sabatino et al., 2009	2	0	-2	moderate OM, minor effect of OM-related carboante diagensis
9	Monte Sorgenza (Italy)	Trecalli et al., 2012	2.5	0.8	-1.7	TOC-lean, no evidence for OM related carbonate diagenesis
10	composite Umbira Arche	Morettini et al., 2002	2	0.5	-1.5	TOC-lean, no evidence for OM related carbonate diagenesis
11	Breggia Gorge (Switzerland)	Jenkyns & Clayton, 11986	2.5	1	-1.5	TOC-lean, no evidence for OM related carbonate diagenesis
12	Monte Brughetto (Italy)	Jenkyns & Clayton, 11986	2.5	0	-2.5	minor OM, minor effect of OM-related carboante diagensis
13	Velebit A	Sabatino et al., 2013	3	1	-2	TOC-lean, no evidence for OM related carbonate diagenesis
14	Velebit B	Sabatino et al., 2013	4	0.5	-3.5	TOC-lean, no evidence for OM related carbonate diagenesis
15	Gornje Jelenje	Sabatino et al., 2013	2.5	0.5	-2	TOC-lean, no evidence for OM related carbonate diagenesis
16	Es Cosconar 4	Rosales et al., 2018	1.8	0	-1.8	TOC-lean, no evidence for OM related carbonate diagenesis
17	Toka (Greece)	Kafousia et al., 2014	3	1	-2	TOC-lean, no evidence for OM related carbonate diagenesis
18	Kastelli (Greee)	Kafousia et al., 2014	2	-1	-3	moderate OM, minor effect of OM-related carboante diagensis
19	La Cerradura	Reolid et al., 2014; this study	1.5	0.5	-1	TOC-lean, no evidence for OM related carbonate diagenesis
20	West Rodiles (N -Spain)	Fraguas et al., 2012	1.5	0	-1.5	TOC-lean, no evidence for OM related carbonate diagenesis
	average (all data)				-2.015
	average (<-1 and >-3 excl.)				-1.78667
	location	reference	average mag.	min. mag	max. mag
	La Cerradura	this study	-3.1	-2.5	-3.7	nC27 to nC33
	China	Xu et al., 2017	-3.2	-2.8	-3.7	nC27 to nC31
	Yorkshire	French et al., 014	-4.2	-3.9	-5.3	nC27, nC29
	Yorkshire	Hesselbo et al., 2000	-4.4	-3.8	-5.6	fossil wood fragments
	Peniche	Hesselbo et al., 2007	-6	-4	-8	fossil wood fragments
	Bornholm	Hesselbo et al., 2000; 2007	-6.5	-6	-8	fossil wood fragments
	Polish Basin	Hesselbo & Pienkowski, 2011	-4.8	-3.5	-7	fossil wood fragments
	average long-chain n-alkanes	all sections	-3.5	-3.06667	-4.23333
	average fossil wood	all sections	-5.425	-4.325	-7.15
	diverence land plants - marine CIE	(n-alkanes)	-1.485	-1.05167	-2.21833
	diverence land plants - marine CIE	(fossil wood)	-3.41	-2.31	-5.135

## Sheet: References
references
Boulila et al., 2019	Global and Planetary Change 175, 455-470.
Bodin et al., 2010	Palaeogeography, Palaeoclimatology, Palaeoecology, 297, 377–390
Bodin et al., 2016	Journal of African Earth Sciences 116, 89–104.
Reolid et al., 2012	Geological Society of America Bulletin 124, 1646 - 1664.
Hesselbo et al., 2007	Earth and Planetary Science Letters 253, 455–470.
Reolid et al., 2019	Palaeogeography, Palaeoclimatology, Palaeoecology 520, 30–43.
Sabatino et al., 2009	Sedimentology 56, 1307–1328.
Trecalli et al., 2012	Earth and Planetary Science Letters 357, 214–225.
Morettini et al., 2002	Palaeogeography, Palaeoclimatology, Palaeoecology 184, 251-273.
Jenkyns & Clayton, 1986	Sedimentology 33, 87-106
Sabatino et al., 2013	Geological Magazine 150, 1085–1102.
Rosales et al., 2018	Palaeogeography, Palaeoclimatology, Palaeoecology 497, 168-185.
Kafousia et al., 2014	Palaeogeography, Palaeoclimatology, Palaeoecology 393, 135–145.
Reolid et al., 2014	Palaeogeography, Palaeoclimatology, Palaeoecology 411, 79–94.
Fraguas et al., 2012	Marine Micropaleontology 94–95, 58–71.
Xu et al., 2017	Nature Geoscience 10, 1–7.
French et al., 014	Earth and Planetary Science Letters 390, 116–127.
Hesselbo et al., 2000	Nature 406, 392–395.
Hesselbo & Pienkowski, 2011	Earth and Planetary Science Letters 301, 365–372
